# Supplementary material for: Comparative Analysis of Secondary Metabolites in Diplodia corticola Strains with Different Virulence Degrees Associated with Canker and Dieback of Quercus spp
Source: Molecules. 2023 Aug 28;28(17):6302. doi: 10.3390/molecules28176302 (PMC10489718; doi:10.3390/molecules28176302)
Supplement: Supplementary file 1 [file molecules-28-06302-s001.zip]

Archive with 1 entries (1 files):
- molecules-2532776-supplementary.pdf
